# Supplementary material for: N-Oxide S–O chalcogen bonding in conjugated materials
Source: Chem Sci. 2021 Jan 7;12(6):2304–12. doi: 10.1039/d0sc06583h (PMC8179281; doi:10.1039/d0sc06583h)
Supplement: SC-012-D0SC06583H-s002 [file SC-012-D0SC06583H-s002.cif]

# Electronic Supplementary Material (ESI) for Chemical Science.
# This journal is © The Royal Society of Chemistry 2021

####################################################################### 
# 
# This file contains crystal structure data downloaded from the 
# Cambridge Structural Database (CSD) hosted by the Cambridge 
# Crystallographic Data Centre (CCDC).
# 
# Full information about CCDC data access policies and citation 
# guidelines are available at http://www.ccdc.cam.ac.uk/access/V1 
# 
# Audit and citation data items may have been added by the CCDC. 
# Please retain this information to preserve the provenance of 
# this file and to allow appropriate attribution of the data. 
# 
#######################################################################

data_DS23_0m
_audit_block_doi                 10.5517/ccdc.csd.cc26qqb0
_database_code_depnum_ccdc_archive 'CCDC 2047622'
loop_
_audit_author_name
_audit_author_address
'Jalil Assoud'
;University of Waterloo
Canada
;
_audit_update_record             
;
2020-12-01 deposited with the CCDC.	2020-12-18 downloaded from the CCDC.
;

_audit_creation_method           SHELXL-2018/3
_shelx_SHELXL_version_number     2018/3
_chemical_name_systematic        ?
_chemical_name_common            ?
_chemical_melting_point          ?
_chemical_formula_moiety         'C30 H36 N2 S2'
_chemical_formula_sum            'C30 H36 N2 S2'
_chemical_formula_weight         488.73

loop_
_atom_type_symbol
_atom_type_description
_atom_type_scat_dispersion_real
_atom_type_scat_dispersion_imag
_atom_type_scat_source
C C 0.0033 0.0016 'International Tables Vol C Tables 4.2.6.8 and 6.1.1.4'
H H 0.0000 0.0000 'International Tables Vol C Tables 4.2.6.8 and 6.1.1.4'
N N 0.0061 0.0033 'International Tables Vol C Tables 4.2.6.8 and 6.1.1.4'
S S 0.1246 0.1234 'International Tables Vol C Tables 4.2.6.8 and 6.1.1.4'

_space_group_crystal_system      triclinic
_space_group_IT_number           2
_space_group_name_H-M_alt        'P -1'
_space_group_name_Hall           '-P 1'

_shelx_space_group_comment       
;
The symmetry employed for this shelxl refinement is uniquely defined
by the following loop, which should always be used as a source of
symmetry information in preference to the above space-group names.
They are only intended as comments.
;

loop_
_space_group_symop_operation_xyz
'x, y, z'
'-x, -y, -z'

_cell_length_a                   7.0096(4)
_cell_length_b                   11.6756(6)
_cell_length_c                   17.1032(9)
_cell_angle_alpha                96.573(2)
_cell_angle_beta                 98.931(2)
_cell_angle_gamma                99.536(2)
_cell_volume                     1349.48(13)
_cell_formula_units_Z            2
_cell_measurement_temperature    296(2)
_cell_measurement_reflns_used    576
_cell_measurement_theta_min      1.5
_cell_measurement_theta_max      30.0

_exptl_crystal_description       needle
_exptl_crystal_colour            yellow
_exptl_crystal_density_meas      ?
_exptl_crystal_density_method    ?
_exptl_crystal_density_diffrn    1.203
_exptl_crystal_F_000             524
_exptl_transmission_factor_min   ?
_exptl_transmission_factor_max   ?
_exptl_crystal_size_max          0.520
_exptl_crystal_size_mid          0.130
_exptl_crystal_size_min          0.020
_exptl_absorpt_coefficient_mu    0.218
_shelx_estimated_absorpt_T_min   0.895
_shelx_estimated_absorpt_T_max   0.996
_exptl_absorpt_correction_type   multi-scan
_exptl_absorpt_correction_T_min  0.6663
_exptl_absorpt_correction_T_max  0.7460
_exptl_absorpt_process_details   
;
 SADABS 2016/2: Krause, L., Herbst-Irmer, R., Sheldrick G.M. & Stalke D.,
 J. Appl. Cryst. 48 (2015) 3-10
;
_exptl_absorpt_special_details   ?
_diffrn_ambient_temperature      296(2)
_diffrn_radiation_wavelength     0.71073
_diffrn_radiation_type           MoK\a
_diffrn_radiation_source         'fine-focus sealed tube'
_diffrn_radiation_monochromator  graphite
_diffrn_measurement_device_type  'Bruker Kappa APEX II'
_diffrn_measurement_method       'Omega and phi scan'
_diffrn_standards_number         3
_diffrn_standards_interval_time  2
_diffrn_standards_decay_%        0
_diffrn_detector_area_resol_mean ?
_diffrn_reflns_number            24263
_diffrn_reflns_av_unetI/netI     0.0706
_diffrn_reflns_av_R_equivalents  0.0784
_diffrn_reflns_limit_h_min       -9
_diffrn_reflns_limit_h_max       9
_diffrn_reflns_limit_k_min       -15
_diffrn_reflns_limit_k_max       15
_diffrn_reflns_limit_l_min       -22
_diffrn_reflns_limit_l_max       22
_diffrn_reflns_theta_min         1.787
_diffrn_reflns_theta_max         27.998
_diffrn_reflns_theta_full        25.242
_diffrn_measured_fraction_theta_max 1.000
_diffrn_measured_fraction_theta_full 0.999
_diffrn_reflns_Laue_measured_fraction_max 1.000
_diffrn_reflns_Laue_measured_fraction_full 0.999
_diffrn_reflns_point_group_measured_fraction_max 1.000
_diffrn_reflns_point_group_measured_fraction_full 0.999
_reflns_number_total             6520
_reflns_number_gt                3270
_reflns_threshold_expression     'I > 2\s(I)'
_reflns_Friedel_coverage         0.000
_reflns_Friedel_fraction_max     .
_reflns_Friedel_fraction_full    .

_reflns_special_details          
;
 Reflections were merged by SHELXL according to the crystal
 class for the calculation of statistics and refinement.
 
 _reflns_Friedel_fraction is defined as the number of unique
 Friedel pairs measured divided by the number that would be
 possible theoretically, ignoring centric projections and
 systematic absences.
;

_computing_data_collection       'Bruker Kappa APEX II'
_computing_cell_refinement       "SMART, 'Bruker APEX II"
_computing_data_reduction        "SAINT, 'Bruker APEX II"
_computing_structure_solution    'SHELXL-2018 (Sheldrick, 2018)'
_computing_structure_refinement  'SHELXL-2018 (Sheldrick, 2018)'
_computing_molecular_graphics    Mercury
_computing_publication_material  ?
_refine_special_details          ?
_refine_ls_structure_factor_coef Fsqd
_refine_ls_matrix_type           full
_refine_ls_weighting_scheme      calc
_refine_ls_weighting_details     
'w=1/[\s^2^(Fo^2^)+(0.0169P)^2^+0.0253P] where P=(Fo^2^+2Fc^2^)/3'
_atom_sites_solution_primary     ?
_atom_sites_solution_secondary   ?
_atom_sites_solution_hydrogens   geom
_refine_ls_hydrogen_treatment    constr
_refine_ls_extinction_method     ?
_refine_ls_extinction_coef       ?
_refine_ls_extinction_expression Fc^*^=kFc[1+0.001xFc^2^\l^3^/sin(2\q)]^-1/4^
_refine_ls_number_reflns         6520
_refine_ls_number_parameters     310
_refine_ls_number_restraints     0
_refine_ls_R_factor_all          0.1351
_refine_ls_R_factor_gt           0.0549
_refine_ls_wR_factor_ref         0.0969
_refine_ls_wR_factor_gt          0.0847
_refine_ls_goodness_of_fit_ref   1.316
_refine_ls_restrained_S_all      1.316
_refine_ls_shift/su_max          0.000
_refine_ls_shift/su_mean         0.000

loop_
_atom_site_label
_atom_site_type_symbol
_atom_site_fract_x
_atom_site_fract_y
_atom_site_fract_z
_atom_site_U_iso_or_equiv
_atom_site_adp_type
_atom_site_occupancy
_atom_site_site_symmetry_order
_atom_site_calc_flag
_atom_site_refinement_flags_posn
_atom_site_refinement_flags_adp
_atom_site_refinement_flags_occupancy
_atom_site_disorder_assembly
_atom_site_disorder_group
S1A S 0.57908(8) 0.86487(5) 0.56519(4) 0.0498(2) Uani 1 1 d . . . . .
C2A C 0.4654(3) 0.74646(19) 0.49510(13) 0.0411(6) Uani 1 1 d . . . . .
N3A N 0.2755(3) 0.73743(16) 0.47447(12) 0.0533(5) Uani 1 1 d . . . . .
C4A C 0.2160(3) 0.8284(2) 0.51542(14) 0.0554(7) Uani 1 1 d . . . . .
H4A H 0.084675 0.835970 0.507897 0.066 Uiso 1 1 calc R U . . .
C5A C 0.3545(3) 0.9071(2) 0.56727(14) 0.0423(6) Uani 1 1 d . . . . .
C6A C 0.3322(3) 1.01171(19) 0.61863(13) 0.0419(6) Uani 1 1 d . . . . .
C7A C 0.1498(3) 1.0402(2) 0.62066(15) 0.0589(7) Uani 1 1 d . . . . .
H7A H 0.039401 0.991983 0.589033 0.071 Uiso 1 1 calc R U . . .
C8A C 0.1272(3) 1.1391(2) 0.66875(15) 0.0574(7) Uani 1 1 d . . . . .
H8A H 0.002030 1.155964 0.668422 0.069 Uiso 1 1 calc R U . . .
C9A C 0.2857(3) 1.2132(2) 0.71705(14) 0.0458(6) Uani 1 1 d . . . . .
C10A C 0.4689(3) 1.1850(2) 0.71410(14) 0.0556(7) Uani 1 1 d . . . . .
H10A H 0.579341 1.233522 0.745534 0.067 Uiso 1 1 calc R U . . .
C11A C 0.4921(3) 1.0880(2) 0.66629(14) 0.0540(7) Uani 1 1 d . . . . .
H11A H 0.617944 1.072594 0.665630 0.065 Uiso 1 1 calc R U . . .
C12A C 0.2685(3) 1.3207(2) 0.77196(14) 0.0564(7) Uani 1 1 d . . . . .
H12A H 0.326693 1.312800 0.825888 0.068 Uiso 1 1 calc R U . . .
H12B H 0.347618 1.388274 0.756949 0.068 Uiso 1 1 calc R U . . .
C13A C 0.0658(3) 1.3474(2) 0.77412(14) 0.0562(7) Uani 1 1 d . . . . .
H13A H -0.016485 1.280386 0.788250 0.067 Uiso 1 1 calc R U . . .
H13B H 0.007761 1.360114 0.721270 0.067 Uiso 1 1 calc R U . . .
C14A C 0.0702(3) 1.4549(2) 0.83373(15) 0.0601(7) Uani 1 1 d . . . . .
H14A H 0.142295 1.445168 0.884982 0.072 Uiso 1 1 calc R U . . .
H14B H 0.142474 1.522668 0.816187 0.072 Uiso 1 1 calc R U . . .
C15A C -0.1274(4) 1.4802(2) 0.84557(16) 0.0673(8) Uani 1 1 d . . . . .
H15A H -0.199375 1.490890 0.794552 0.081 Uiso 1 1 calc R U . . .
H15B H -0.200305 1.412510 0.862956 0.081 Uiso 1 1 calc R U . . .
C16A C -0.1184(4) 1.5865(2) 0.90528(18) 0.0855(9) Uani 1 1 d . . . . .
H16A H -0.030347 1.580535 0.953737 0.103 Uiso 1 1 calc R U . . .
H16B H -0.061184 1.655175 0.884093 0.103 Uiso 1 1 calc R U . . .
C17A C -0.3102(5) 1.6055(3) 0.9270(2) 0.1165(13) Uani 1 1 d . . . . .
H17A H -0.291665 1.679911 0.960280 0.175 Uiso 1 1 calc R U . . .
H17B H -0.359362 1.544042 0.955566 0.175 Uiso 1 1 calc R U . . .
H17C H -0.402955 1.604732 0.879276 0.175 Uiso 1 1 calc R U . . .
S1B S 0.46270(8) 0.54155(5) 0.39439(4) 0.0482(2) Uani 1 1 d . . . . .
C2B C 0.5756(3) 0.66362(19) 0.46262(13) 0.0413(6) Uani 1 1 d . . . . .
N3B N 0.7647(3) 0.67474(16) 0.48229(11) 0.0509(5) Uani 1 1 d . . . . .
C4B C 0.8284(3) 0.5845(2) 0.44158(14) 0.0529(7) Uani 1 1 d . . . . .
H4B H 0.960799 0.579556 0.447956 0.063 Uiso 1 1 calc R U . . .
C5B C 0.6888(3) 0.50252(19) 0.39141(13) 0.0415(6) Uani 1 1 d . . . . .
C6B C 0.7155(3) 0.39848(19) 0.34033(13) 0.0426(6) Uani 1 1 d . . . . .
C7B C 0.8966(3) 0.3654(2) 0.34552(14) 0.0596(7) Uani 1 1 d . . . . .
H7B H 1.002480 0.409222 0.382349 0.071 Uiso 1 1 calc R U . . .
C8B C 0.9237(4) 0.2684(2) 0.29711(15) 0.0620(7) Uani 1 1 d . . . . .
H8B H 1.047620 0.248335 0.302296 0.074 Uiso 1 1 calc R U . . .
C9B C 0.7731(3) 0.20105(19) 0.24169(14) 0.0463(6) Uani 1 1 d . . . . .
C10B C 0.5928(3) 0.2343(2) 0.23676(15) 0.0628(7) Uani 1 1 d . . . . .
H10B H 0.487115 0.190455 0.199841 0.075 Uiso 1 1 calc R U . . .
C11B C 0.5640(3) 0.3307(2) 0.28481(15) 0.0588(7) Uani 1 1 d . . . . .
H11B H 0.439761 0.350258 0.279628 0.071 Uiso 1 1 calc R U . . .
C12B C 0.7946(3) 0.0924(2) 0.18874(14) 0.0579(7) Uani 1 1 d . . . . .
H12C H 0.733084 0.024353 0.209487 0.070 Uiso 1 1 calc R U . . .
H12D H 0.720443 0.092184 0.135864 0.070 Uiso 1 1 calc R U . . .
C13B C 0.9987(4) 0.0766(2) 0.17954(15) 0.0578(7) Uani 1 1 d . . . . .
H13C H 1.073012 0.072046 0.231530 0.069 Uiso 1 1 calc R U . . .
H13D H 1.063598 0.144573 0.159784 0.069 Uiso 1 1 calc R U . . .
C14B C 0.9994(3) -0.0332(2) 0.12260(14) 0.0584(7) Uani 1 1 d . . . . .
H14C H 0.937003 -0.100790 0.143527 0.070 Uiso 1 1 calc R U . . .
H14D H 0.919958 -0.029432 0.071518 0.070 Uiso 1 1 calc R U . . .
C15B C 1.1996(3) -0.0523(2) 0.10854(14) 0.0623(7) Uani 1 1 d . . . . .
H15C H 1.262179 0.014734 0.087122 0.075 Uiso 1 1 calc R U . . .
H15D H 1.279601 -0.056290 0.159434 0.075 Uiso 1 1 calc R U . . .
C16B C 1.1943(4) -0.1622(2) 0.05200(16) 0.0717(8) Uani 1 1 d . . . . .
H16C H 1.114417 -0.157845 0.001147 0.086 Uiso 1 1 calc R U . . .
H16D H 1.130536 -0.228973 0.073346 0.086 Uiso 1 1 calc R U . . .
C17B C 1.3937(4) -0.1836(3) 0.03732(18) 0.1007(11) Uani 1 1 d . . . . .
H17D H 1.377700 -0.254842 0.000901 0.151 Uiso 1 1 calc R U . . .
H17E H 1.473056 -0.190349 0.087037 0.151 Uiso 1 1 calc R U . . .
H17F H 1.456911 -0.119109 0.014722 0.151 Uiso 1 1 calc R U . . .

loop_
_atom_site_aniso_label
_atom_site_aniso_U_11
_atom_site_aniso_U_22
_atom_site_aniso_U_33
_atom_site_aniso_U_23
_atom_site_aniso_U_13
_atom_site_aniso_U_12
S1A 0.0366(4) 0.0472(4) 0.0608(5) -0.0063(3) 0.0054(3) 0.0070(3)
C2A 0.0381(13) 0.0379(13) 0.0462(14) 0.0019(11) 0.0099(11) 0.0050(11)
N3A 0.0365(11) 0.0457(12) 0.0722(14) -0.0095(10) 0.0070(10) 0.0071(9)
C4A 0.0376(13) 0.0492(15) 0.0755(18) -0.0055(14) 0.0081(12) 0.0089(12)
C5A 0.0388(14) 0.0388(13) 0.0501(15) 0.0048(12) 0.0118(12) 0.0072(11)
C6A 0.0361(13) 0.0410(14) 0.0488(15) 0.0049(11) 0.0104(11) 0.0062(11)
C7A 0.0425(15) 0.0569(17) 0.0693(18) -0.0114(14) 0.0012(13) 0.0085(12)
C8A 0.0411(14) 0.0603(17) 0.0711(18) -0.0038(14) 0.0106(13) 0.0185(13)
C9A 0.0473(15) 0.0422(14) 0.0500(15) 0.0050(12) 0.0140(12) 0.0108(12)
C10A 0.0418(14) 0.0489(15) 0.0693(17) -0.0068(13) 0.0075(12) 0.0015(12)
C11A 0.0356(13) 0.0523(16) 0.0707(18) -0.0047(14) 0.0103(12) 0.0071(12)
C12A 0.0583(16) 0.0479(15) 0.0636(17) 0.0002(13) 0.0143(13) 0.0132(12)
C13A 0.0594(17) 0.0491(15) 0.0613(17) 0.0006(13) 0.0150(13) 0.0144(13)
C14A 0.0659(17) 0.0494(16) 0.0669(18) -0.0008(13) 0.0200(14) 0.0151(13)
C15A 0.0742(19) 0.0600(17) 0.0709(18) -0.0005(15) 0.0190(15) 0.0223(14)
C16A 0.098(2) 0.0672(19) 0.097(2) -0.0071(17) 0.0293(18) 0.0347(17)
C17A 0.114(3) 0.138(3) 0.109(3) -0.013(2) 0.031(2) 0.069(2)
S1B 0.0366(4) 0.0458(4) 0.0579(4) -0.0044(3) 0.0065(3) 0.0055(3)
C2B 0.0392(13) 0.0382(13) 0.0447(15) 0.0028(11) 0.0082(11) 0.0033(11)
N3B 0.0381(11) 0.0421(12) 0.0669(14) -0.0077(10) 0.0063(10) 0.0046(9)
C4B 0.0335(13) 0.0526(15) 0.0699(18) -0.0056(13) 0.0096(12) 0.0095(12)
C5B 0.0370(13) 0.0404(13) 0.0477(14) 0.0041(11) 0.0090(11) 0.0094(11)
C6B 0.0413(14) 0.0407(14) 0.0457(15) 0.0053(12) 0.0088(11) 0.0069(11)
C7B 0.0452(15) 0.0647(17) 0.0617(17) -0.0164(14) 0.0011(12) 0.0156(13)
C8B 0.0506(15) 0.0674(18) 0.0649(18) -0.0128(15) 0.0036(13) 0.0238(13)
C9B 0.0498(15) 0.0405(14) 0.0500(15) 0.0019(12) 0.0136(12) 0.0116(12)
C10B 0.0469(15) 0.0548(16) 0.0759(19) -0.0160(14) 0.0032(13) 0.0036(13)
C11B 0.0390(14) 0.0530(16) 0.0785(18) -0.0120(14) 0.0046(13) 0.0124(12)
C12B 0.0623(17) 0.0499(16) 0.0614(17) -0.0009(13) 0.0132(13) 0.0138(13)
C13B 0.0653(17) 0.0481(15) 0.0630(17) 0.0000(13) 0.0193(13) 0.0169(13)
C14B 0.0681(17) 0.0474(15) 0.0635(18) 0.0017(13) 0.0205(14) 0.0179(13)
C15B 0.0671(17) 0.0569(16) 0.0636(17) -0.0025(14) 0.0110(14) 0.0221(13)
C16B 0.085(2) 0.0588(17) 0.0757(19) -0.0046(15) 0.0231(15) 0.0278(15)
C17B 0.102(2) 0.106(2) 0.109(3) -0.004(2) 0.034(2) 0.059(2)

_geom_special_details            
;
 All esds (except the esd in the dihedral angle between two l.s. planes)
 are estimated using the full covariance matrix.  The cell esds are taken
 into account individually in the estimation of esds in distances, angles
 and torsion angles; correlations between esds in cell parameters are only
 used when they are defined by crystal symmetry.  An approximate (isotropic)
 treatment of cell esds is used for estimating esds involving l.s. planes.
;

loop_
_geom_bond_atom_site_label_1
_geom_bond_atom_site_label_2
_geom_bond_distance
_geom_bond_site_symmetry_2
_geom_bond_publ_flag
S1A C2A 1.715(2) . ?
S1A C5A 1.730(2) . ?
C2A N3A 1.306(2) . ?
C2A C2B 1.449(3) . ?
N3A C4A 1.363(3) . ?
C4A C5A 1.351(3) . ?
C4A H4A 0.9300 . ?
C5A C6A 1.465(3) . ?
C6A C7A 1.378(3) . ?
C6A C11A 1.390(3) . ?
C7A C8A 1.385(3) . ?
C7A H7A 0.9300 . ?
C8A C9A 1.377(3) . ?
C8A H8A 0.9300 . ?
C9A C10A 1.384(3) . ?
C9A C12A 1.513(3) . ?
C10A C11A 1.368(3) . ?
C10A H10A 0.9300 . ?
C11A H11A 0.9300 . ?
C12A C13A 1.509(3) . ?
C12A H12A 0.9700 . ?
C12A H12B 0.9700 . ?
C13A C14A 1.516(3) . ?
C13A H13A 0.9700 . ?
C13A H13B 0.9700 . ?
C14A C15A 1.502(3) . ?
C14A H14A 0.9700 . ?
C14A H14B 0.9700 . ?
C15A C16A 1.500(3) . ?
C15A H15A 0.9700 . ?
C15A H15B 0.9700 . ?
C16A C17A 1.494(4) . ?
C16A H16A 0.9700 . ?
C16A H16B 0.9700 . ?
C17A H17A 0.9600 . ?
C17A H17B 0.9600 . ?
C17A H17C 0.9600 . ?
S1B C2B 1.726(2) . ?
S1B C5B 1.727(2) . ?
C2B N3B 1.296(3) . ?
N3B C4B 1.370(3) . ?
C4B C5B 1.360(3) . ?
C4B H4B 0.9300 . ?
C5B C6B 1.469(3) . ?
C6B C11B 1.376(3) . ?
C6B C7B 1.380(3) . ?
C7B C8B 1.382(3) . ?
C7B H7B 0.9300 . ?
C8B C9B 1.370(3) . ?
C8B H8B 0.9300 . ?
C9B C10B 1.376(3) . ?
C9B C12B 1.515(3) . ?
C10B C11B 1.377(3) . ?
C10B H10B 0.9300 . ?
C11B H11B 0.9300 . ?
C12B C13B 1.502(3) . ?
C12B H12C 0.9700 . ?
C12B H12D 0.9700 . ?
C13B C14B 1.520(3) . ?
C13B H13C 0.9700 . ?
C13B H13D 0.9700 . ?
C14B C15B 1.508(3) . ?
C14B H14C 0.9700 . ?
C14B H14D 0.9700 . ?
C15B C16B 1.507(3) . ?
C15B H15C 0.9700 . ?
C15B H15D 0.9700 . ?
C16B C17B 1.513(3) . ?
C16B H16C 0.9700 . ?
C16B H16D 0.9700 . ?
C17B H17D 0.9600 . ?
C17B H17E 0.9600 . ?
C17B H17F 0.9600 . ?

loop_
_geom_angle_atom_site_label_1
_geom_angle_atom_site_label_2
_geom_angle_atom_site_label_3
_geom_angle
_geom_angle_site_symmetry_1
_geom_angle_site_symmetry_3
_geom_angle_publ_flag
C2A S1A C5A 89.63(11) . . ?
N3A C2A C2B 123.65(18) . . ?
N3A C2A S1A 115.05(17) . . ?
C2B C2A S1A 121.30(15) . . ?
C2A N3A C4A 109.55(19) . . ?
C5A C4A N3A 117.7(2) . . ?
C5A C4A H4A 121.1 . . ?
N3A C4A H4A 121.1 . . ?
C4A C5A C6A 129.2(2) . . ?
C4A C5A S1A 108.07(17) . . ?
C6A C5A S1A 122.75(17) . . ?
C7A C6A C11A 116.7(2) . . ?
C7A C6A C5A 121.0(2) . . ?
C11A C6A C5A 122.3(2) . . ?
C6A C7A C8A 121.5(2) . . ?
C6A C7A H7A 119.3 . . ?
C8A C7A H7A 119.3 . . ?
C9A C8A C7A 121.6(2) . . ?
C9A C8A H8A 119.2 . . ?
C7A C8A H8A 119.2 . . ?
C8A C9A C10A 116.7(2) . . ?
C8A C9A C12A 123.7(2) . . ?
C10A C9A C12A 119.6(2) . . ?
C11A C10A C9A 121.9(2) . . ?
C11A C10A H10A 119.1 . . ?
C9A C10A H10A 119.1 . . ?
C10A C11A C6A 121.6(2) . . ?
C10A C11A H11A 119.2 . . ?
C6A C11A H11A 119.2 . . ?
C13A C12A C9A 117.90(19) . . ?
C13A C12A H12A 107.8 . . ?
C9A C12A H12A 107.8 . . ?
C13A C12A H12B 107.8 . . ?
C9A C12A H12B 107.8 . . ?
H12A C12A H12B 107.2 . . ?
C12A C13A C14A 112.12(19) . . ?
C12A C13A H13A 109.2 . . ?
C14A C13A H13A 109.2 . . ?
C12A C13A H13B 109.2 . . ?
C14A C13A H13B 109.2 . . ?
H13A C13A H13B 107.9 . . ?
C15A C14A C13A 115.3(2) . . ?
C15A C14A H14A 108.4 . . ?
C13A C14A H14A 108.4 . . ?
C15A C14A H14B 108.4 . . ?
C13A C14A H14B 108.4 . . ?
H14A C14A H14B 107.5 . . ?
C16A C15A C14A 114.1(2) . . ?
C16A C15A H15A 108.7 . . ?
C14A C15A H15A 108.7 . . ?
C16A C15A H15B 108.7 . . ?
C14A C15A H15B 108.7 . . ?
H15A C15A H15B 107.6 . . ?
C17A C16A C15A 115.8(3) . . ?
C17A C16A H16A 108.3 . . ?
C15A C16A H16A 108.3 . . ?
C17A C16A H16B 108.3 . . ?
C15A C16A H16B 108.3 . . ?
H16A C16A H16B 107.4 . . ?
C16A C17A H17A 109.5 . . ?
C16A C17A H17B 109.5 . . ?
H17A C17A H17B 109.5 . . ?
C16A C17A H17C 109.5 . . ?
H17A C17A H17C 109.5 . . ?
H17B C17A H17C 109.5 . . ?
C2B S1B C5B 89.62(11) . . ?
N3B C2B C2A 123.13(18) . . ?
N3B C2B S1B 114.93(17) . . ?
C2A C2B S1B 121.93(15) . . ?
C2B N3B C4B 110.18(18) . . ?
C5B C4B N3B 116.9(2) . . ?
C5B C4B H4B 121.6 . . ?
N3B C4B H4B 121.6 . . ?
C4B C5B C6B 128.3(2) . . ?
C4B C5B S1B 108.36(16) . . ?
C6B C5B S1B 123.28(16) . . ?
C11B C6B C7B 116.9(2) . . ?
C11B C6B C5B 122.2(2) . . ?
C7B C6B C5B 120.9(2) . . ?
C6B C7B C8B 121.3(2) . . ?
C6B C7B H7B 119.3 . . ?
C8B C7B H7B 119.3 . . ?
C9B C8B C7B 121.7(2) . . ?
C9B C8B H8B 119.1 . . ?
C7B C8B H8B 119.1 . . ?
C8B C9B C10B 116.7(2) . . ?
C8B C9B C12B 123.6(2) . . ?
C10B C9B C12B 119.6(2) . . ?
C9B C10B C11B 122.0(2) . . ?
C9B C10B H10B 119.0 . . ?
C11B C10B H10B 119.0 . . ?
C6B C11B C10B 121.2(2) . . ?
C6B C11B H11B 119.4 . . ?
C10B C11B H11B 119.4 . . ?
C13B C12B C9B 117.76(19) . . ?
C13B C12B H12C 107.9 . . ?
C9B C12B H12C 107.9 . . ?
C13B C12B H12D 107.9 . . ?
C9B C12B H12D 107.9 . . ?
H12C C12B H12D 107.2 . . ?
C12B C13B C14B 112.5(2) . . ?
C12B C13B H13C 109.1 . . ?
C14B C13B H13C 109.1 . . ?
C12B C13B H13D 109.1 . . ?
C14B C13B H13D 109.1 . . ?
H13C C13B H13D 107.8 . . ?
C15B C14B C13B 115.2(2) . . ?
C15B C14B H14C 108.5 . . ?
C13B C14B H14C 108.5 . . ?
C15B C14B H14D 108.5 . . ?
C13B C14B H14D 108.5 . . ?
H14C C14B H14D 107.5 . . ?
C16B C15B C14B 113.7(2) . . ?
C16B C15B H15C 108.8 . . ?
C14B C15B H15C 108.8 . . ?
C16B C15B H15D 108.8 . . ?
C14B C15B H15D 108.8 . . ?
H15C C15B H15D 107.7 . . ?
C15B C16B C17B 114.6(2) . . ?
C15B C16B H16C 108.6 . . ?
C17B C16B H16C 108.6 . . ?
C15B C16B H16D 108.6 . . ?
C17B C16B H16D 108.6 . . ?
H16C C16B H16D 107.6 . . ?
C16B C17B H17D 109.5 . . ?
C16B C17B H17E 109.5 . . ?
H17D C17B H17E 109.5 . . ?
C16B C17B H17F 109.5 . . ?
H17D C17B H17F 109.5 . . ?
H17E C17B H17F 109.5 . . ?

_refine_diff_density_max         0.296
_refine_diff_density_min         -0.218
_refine_diff_density_rms         0.042

_shelx_res_file                  
;
TITL DS23_0m in P-1
    DS23_0m.res
    created by SHELXL-2018/3 at 09:39:21 on 13-Nov-2020
CELL  0.71073   7.0096  11.6756  17.1032   96.573   98.931   99.536
ZERR    2.000   0.0004   0.0006   0.0009    0.002    0.002    0.002
LATT  1
SFAC C H N S
UNIT 60 72 4 4
TEMP 23.000
SIZE 0.02 0.13 0.52
L.S. 10
BOND $H
LIST 4
FMAP 2
PLAN 5
OMIT 0 0 1
ACTA
OMIT -3 56

WGHT    0.016860    0.025300

FVAR       0.34202
S1A   4    0.579081    0.864874    0.565186    11.00000    0.03665    0.04719 =
         0.06084   -0.00628    0.00540    0.00700
C2A   1    0.465395    0.746465    0.495102    11.00000    0.03811    0.03790 =
         0.04625    0.00191    0.00986    0.00500
N3A   3    0.275483    0.737435    0.474475    11.00000    0.03650    0.04568 =
         0.07223   -0.00953    0.00699    0.00708
C4A   1    0.216028    0.828400    0.515419    11.00000    0.03761    0.04916 =
         0.07553   -0.00548    0.00808    0.00894
AFIX  43
H4A   2    0.084675    0.835970    0.507897    11.00000   -1.20000
AFIX   0
C5A   1    0.354477    0.907130    0.567274    11.00000    0.03881    0.03877 =
         0.05009    0.00478    0.01184    0.00721
C6A   1    0.332226    1.011706    0.618634    11.00000    0.03610    0.04105 =
         0.04876    0.00493    0.01043    0.00616
C7A   1    0.149829    1.040230    0.620665    11.00000    0.04245    0.05693 =
         0.06933   -0.01143    0.00121    0.00849
AFIX  43
H7A   2    0.039401    0.991983    0.589033    11.00000   -1.20000
AFIX   0
C8A   1    0.127250    1.139138    0.668754    11.00000    0.04107    0.06031 =
         0.07111   -0.00385    0.01057    0.01849
AFIX  43
H8A   2    0.002030    1.155964    0.668422    11.00000   -1.20000
AFIX   0
C9A   1    0.285725    1.213176    0.717050    11.00000    0.04734    0.04217 =
         0.05004    0.00504    0.01401    0.01077
C10A  1    0.468886    1.185030    0.714098    11.00000    0.04175    0.04891 =
         0.06928   -0.00676    0.00748    0.00148
AFIX  43
H10A  2    0.579341    1.233522    0.745534    11.00000   -1.20000
AFIX   0
C11A  1    0.492148    1.087964    0.666287    11.00000    0.03562    0.05234 =
         0.07073   -0.00473    0.01030    0.00705
AFIX  43
H11A  2    0.617944    1.072594    0.665630    11.00000   -1.20000
AFIX   0
C12A  1    0.268524    1.320726    0.771957    11.00000    0.05826    0.04786 =
         0.06356    0.00022    0.01434    0.01320
AFIX  23
H12A  2    0.326693    1.312800    0.825888    11.00000   -1.20000
H12B  2    0.347618    1.388274    0.756949    11.00000   -1.20000
AFIX   0
C13A  1    0.065796    1.347439    0.774123    11.00000    0.05942    0.04911 =
         0.06129    0.00061    0.01497    0.01444
AFIX  23
H13A  2   -0.016485    1.280386    0.788250    11.00000   -1.20000
H13B  2    0.007761    1.360114    0.721270    11.00000   -1.20000
AFIX   0
C14A  1    0.070240    1.454918    0.833729    11.00000    0.06591    0.04936 =
         0.06693   -0.00077    0.01997    0.01513
AFIX  23
H14A  2    0.142295    1.445168    0.884982    11.00000   -1.20000
H14B  2    0.142474    1.522668    0.816187    11.00000   -1.20000
AFIX   0
C15A  1   -0.127375    1.480161    0.845565    11.00000    0.07417    0.05995 =
         0.07087   -0.00051    0.01904    0.02233
AFIX  23
H15A  2   -0.199375    1.490890    0.794552    11.00000   -1.20000
H15B  2   -0.200305    1.412510    0.862956    11.00000   -1.20000
AFIX   0
C16A  1   -0.118387    1.586459    0.905282    11.00000    0.09848    0.06719 =
         0.09682   -0.00711    0.02930    0.03472
AFIX  23
H16A  2   -0.030347    1.580535    0.953737    11.00000   -1.20000
H16B  2   -0.061184    1.655175    0.884093    11.00000   -1.20000
AFIX   0
C17A  1   -0.310233    1.605486    0.927045    11.00000    0.11433    0.13789 =
         0.10932   -0.01301    0.03080    0.06923
AFIX 137
H17A  2   -0.291665    1.679911    0.960280    11.00000   -1.50000
H17B  2   -0.359362    1.544042    0.955566    11.00000   -1.50000
H17C  2   -0.402955    1.604732    0.879276    11.00000   -1.50000
AFIX   0
S1B   4    0.462698    0.541547    0.394392    11.00000    0.03657    0.04579 =
         0.05785   -0.00443    0.00645    0.00554
C2B   1    0.575639    0.663616    0.462622    11.00000    0.03923    0.03818 =
         0.04467    0.00283    0.00819    0.00333
N3B   3    0.764678    0.674736    0.482289    11.00000    0.03814    0.04210 =
         0.06686   -0.00768    0.00626    0.00462
C4B   1    0.828355    0.584506    0.441580    11.00000    0.03345    0.05261 =
         0.06986   -0.00559    0.00960    0.00947
AFIX  43
H4B   2    0.960799    0.579556    0.447956    11.00000   -1.20000
AFIX   0
C5B   1    0.688802    0.502520    0.391409    11.00000    0.03700    0.04038 =
         0.04771    0.00408    0.00902    0.00936
C6B   1    0.715484    0.398480    0.340330    11.00000    0.04133    0.04070 =
         0.04569    0.00526    0.00876    0.00688
C7B   1    0.896573    0.365381    0.345524    11.00000    0.04518    0.06474 =
         0.06171   -0.01639    0.00105    0.01560
AFIX  43
H7B   2    1.002480    0.409222    0.382349    11.00000   -1.20000
AFIX   0
C8B   1    0.923748    0.268396    0.297110    11.00000    0.05061    0.06745 =
         0.06492   -0.01276    0.00360    0.02384
AFIX  43
H8B   2    1.047620    0.248335    0.302296    11.00000   -1.20000
AFIX   0
C9B   1    0.773056    0.201053    0.241694    11.00000    0.04984    0.04053 =
         0.05004    0.00185    0.01361    0.01161
C10B  1    0.592782    0.234348    0.236760    11.00000    0.04685    0.05481 =
         0.07590   -0.01603    0.00319    0.00361
AFIX  43
H10B  2    0.487115    0.190455    0.199841    11.00000   -1.20000
AFIX   0
C11B  1    0.563975    0.330672    0.284808    11.00000    0.03903    0.05304 =
         0.07847   -0.01198    0.00461    0.01242
AFIX  43
H11B  2    0.439761    0.350258    0.279628    11.00000   -1.20000
AFIX   0
C12B  1    0.794554    0.092369    0.188736    11.00000    0.06231    0.04988 =
         0.06136   -0.00086    0.01319    0.01384
AFIX  23
H12C  2    0.733084    0.024353    0.209487    11.00000   -1.20000
H12D  2    0.720443    0.092184    0.135864    11.00000   -1.20000
AFIX   0
C13B  1    0.998690    0.076579    0.179541    11.00000    0.06526    0.04811 =
         0.06304    0.00001    0.01926    0.01689
AFIX  23
H13C  2    1.073012    0.072046    0.231530    11.00000   -1.20000
H13D  2    1.063598    0.144573    0.159784    11.00000   -1.20000
AFIX   0
C14B  1    0.999363   -0.033201    0.122598    11.00000    0.06815    0.04743 =
         0.06349    0.00173    0.02048    0.01786
AFIX  23
H14C  2    0.937003   -0.100790    0.143527    11.00000   -1.20000
H14D  2    0.919958   -0.029432    0.071518    11.00000   -1.20000
AFIX   0
C15B  1    1.199585   -0.052297    0.108537    11.00000    0.06715    0.05693 =
         0.06357   -0.00247    0.01099    0.02207
AFIX  23
H15C  2    1.262179    0.014734    0.087122    11.00000   -1.20000
H15D  2    1.279601   -0.056290    0.159434    11.00000   -1.20000
AFIX   0
C16B  1    1.194278   -0.162211    0.052001    11.00000    0.08515    0.05879 =
         0.07566   -0.00462    0.02313    0.02784
AFIX  23
H16C  2    1.114417   -0.157845    0.001147    11.00000   -1.20000
H16D  2    1.130536   -0.228973    0.073346    11.00000   -1.20000
AFIX   0
C17B  1    1.393714   -0.183581    0.037324    11.00000    0.10184    0.10553 =
         0.10889   -0.00390    0.03429    0.05856
AFIX 137
H17D  2    1.377700   -0.254842    0.000901    11.00000   -1.50000
H17E  2    1.473056   -0.190349    0.087037    11.00000   -1.50000
H17F  2    1.456911   -0.119109    0.014722    11.00000   -1.50000
AFIX   0
HKLF 4


REM  DS23_0m in P-1
REM wR2 = 0.096893, GooF = S = 1.31635, Restrained GooF = 1.31635 for all data
REM R1 = 0.054854 for 3270 Fo > 4sig(Fo) and 0.135095 for all 6520 data
REM 310 parameters refined using 0 restraints

END

WGHT      0.0527      0.2795

REM Highest difference peak  0.296,  deepest hole -0.218,  1-sigma level  0.042
Q1    1   0.5521  0.8546  0.4963  11.00000  0.05    0.30
Q2    1   0.3998  0.5339  0.3220  11.00000  0.05    0.25
Q3    1   0.6407  0.8617  0.6383  11.00000  0.05    0.23
Q4    1   0.5035  0.5887  0.4525  11.00000  0.05    0.23
Q5    1   0.8656  0.2568  0.2455  11.00000  0.05    0.20
;
_shelx_res_checksum              73083
####################################################################### 
# 
# This file contains crystal structure data downloaded from the 
# Cambridge Structural Database (CSD) hosted by the Cambridge 
# Crystallographic Data Centre (CCDC).
# 
# Full information about CCDC data access policies and citation 
# guidelines are available at http://www.ccdc.cam.ac.uk/access/V1 
# 
# Audit and citation data items may have been added by the CCDC. 
# Please retain this information to preserve the provenance of 
# this file and to allow appropriate attribution of the data. 
# 
#######################################################################

data_DS22_0m
_database_code_depnum_ccdc_archive 'CCDC 2047621'
loop_
_audit_author_name
_audit_author_address
'Jalil Assoud'
;University of Waterloo
Canada
;
_audit_update_record             
;
2020-12-01 deposited with the CCDC.	2020-12-18 downloaded from the CCDC.
;

_audit_creation_method           SHELXL-2018/3
_shelx_SHELXL_version_number     2018/3
_chemical_name_systematic        ?
_chemical_name_common            ?
_chemical_melting_point          ?
_chemical_formula_moiety         'C30 H36 N2 O S2'
_chemical_formula_sum            'C30 H36 N2 O S2'
_chemical_formula_weight         504.73

loop_
_atom_type_symbol
_atom_type_description
_atom_type_scat_dispersion_real
_atom_type_scat_dispersion_imag
_atom_type_scat_source
C C 0.0033 0.0016 'International Tables Vol C Tables 4.2.6.8 and 6.1.1.4'
H H 0.0000 0.0000 'International Tables Vol C Tables 4.2.6.8 and 6.1.1.4'
N N 0.0061 0.0033 'International Tables Vol C Tables 4.2.6.8 and 6.1.1.4'
O O 0.0106 0.0060 'International Tables Vol C Tables 4.2.6.8 and 6.1.1.4'
S S 0.1246 0.1234 'International Tables Vol C Tables 4.2.6.8 and 6.1.1.4'

_space_group_crystal_system      triclinic
_space_group_IT_number           2
_space_group_name_H-M_alt        'P -1'
_space_group_name_Hall           '-P 1'

_shelx_space_group_comment       
;
The symmetry employed for this shelxl refinement is uniquely defined
by the following loop, which should always be used as a source of
symmetry information in preference to the above space-group names.
They are only intended as comments.
;

loop_
_space_group_symop_operation_xyz
'x, y, z'
'-x, -y, -z'

_cell_length_a                   6.7333(17)
_cell_length_b                   7.2344(18)
_cell_length_c                   14.884(4)
_cell_angle_alpha                85.396(7)
_cell_angle_beta                 80.658(7)
_cell_angle_gamma                74.043(7)
_cell_volume                     687.3(3)
_cell_formula_units_Z            1
_cell_measurement_temperature    296(2)
_cell_measurement_reflns_used    272
_cell_measurement_theta_min      1.5
_cell_measurement_theta_max      30.0

_exptl_crystal_description       Plate
_exptl_crystal_colour            yellow
_exptl_crystal_density_meas      ?
_exptl_crystal_density_method    ?
_exptl_crystal_density_diffrn    1.219
_exptl_crystal_F_000             270
_exptl_transmission_factor_min   ?
_exptl_transmission_factor_max   ?
_exptl_crystal_size_max          0.310
_exptl_crystal_size_mid          0.250
_exptl_crystal_size_min          0.010
_exptl_absorpt_coefficient_mu    0.219
_shelx_estimated_absorpt_T_min   0.935
_shelx_estimated_absorpt_T_max   0.998
_exptl_absorpt_correction_type   multi-scan
_exptl_absorpt_correction_T_min  0.6539
_exptl_absorpt_correction_T_max  0.7460
_exptl_absorpt_process_details   
;
 SADABS 2016/2: Krause, L., Herbst-Irmer, R., Sheldrick G.M. & Stalke D.,
 J. Appl. Cryst. 48 (2015) 3-10
;
_exptl_absorpt_special_details   ?
_diffrn_ambient_temperature      296(2)
_diffrn_radiation_wavelength     0.71073
_diffrn_radiation_type           MoK\a
_diffrn_radiation_source         'fine-focus sealed tube'
_diffrn_radiation_monochromator  graphite
_diffrn_measurement_device_type  'Bruker Kappa APEX II'
_diffrn_measurement_method       'Omega and phi scan'
_diffrn_standards_number         3
_diffrn_standards_interval_time  1.5
_diffrn_standards_decay_%        0
_diffrn_detector_area_resol_mean ?
_diffrn_reflns_number            12464
_diffrn_reflns_av_unetI/netI     0.0386
_diffrn_reflns_av_R_equivalents  0.0376
_diffrn_reflns_limit_h_min       -8
_diffrn_reflns_limit_h_max       8
_diffrn_reflns_limit_k_min       -9
_diffrn_reflns_limit_k_max       9
_diffrn_reflns_limit_l_min       -19
_diffrn_reflns_limit_l_max       19
_diffrn_reflns_theta_min         2.776
_diffrn_reflns_theta_max         28.000
_diffrn_reflns_theta_full        25.242
_diffrn_measured_fraction_theta_max 1.000
_diffrn_measured_fraction_theta_full 1.000
_diffrn_reflns_Laue_measured_fraction_max 1.000
_diffrn_reflns_Laue_measured_fraction_full 1.000
_diffrn_reflns_point_group_measured_fraction_max 1.000
_diffrn_reflns_point_group_measured_fraction_full 1.000
_reflns_number_total             3318
_reflns_number_gt                2160
_reflns_threshold_expression     'I > 2\s(I)'
_reflns_Friedel_coverage         0.000
_reflns_Friedel_fraction_max     .
_reflns_Friedel_fraction_full    .

_reflns_special_details          
;
 Reflections were merged by SHELXL according to the crystal
 class for the calculation of statistics and refinement.
 
 _reflns_Friedel_fraction is defined as the number of unique
 Friedel pairs measured divided by the number that would be
 possible theoretically, ignoring centric projections and
 systematic absences.
;

_computing_data_collection       'Bruker Kappa APEX II'
_computing_cell_refinement       "SMART, 'Bruker APEX II"
_computing_data_reduction        "SAINT, 'Bruker APEX II"
_computing_structure_solution    'SHELXL-2018 (Sheldrick, 2018)'
_computing_structure_refinement  'SHELXL-2018 (Sheldrick, 2018)'
_computing_molecular_graphics    Mercury
_computing_publication_material  ?
_refine_special_details          ?
_refine_ls_structure_factor_coef Fsqd
_refine_ls_matrix_type           full
_refine_ls_weighting_scheme      calc
_refine_ls_weighting_details     
'w=1/[\s^2^(Fo^2^)+(0.0155P)^2^+0.1777P] where P=(Fo^2^+2Fc^2^)/3'
_atom_sites_solution_primary     ?
_atom_sites_solution_secondary   ?
_atom_sites_solution_hydrogens   geom
_refine_ls_hydrogen_treatment    constr
_refine_ls_extinction_method     none
_refine_ls_extinction_coef       .
_refine_ls_number_reflns         3318
_refine_ls_number_parameters     164
_refine_ls_number_restraints     0
_refine_ls_R_factor_all          0.0902
_refine_ls_R_factor_gt           0.0490
_refine_ls_wR_factor_ref         0.0998
_refine_ls_wR_factor_gt          0.0892
_refine_ls_goodness_of_fit_ref   1.203
_refine_ls_restrained_S_all      1.203
_refine_ls_shift/su_max          0.000
_refine_ls_shift/su_mean         0.000

loop_
_atom_site_label
_atom_site_type_symbol
_atom_site_fract_x
_atom_site_fract_y
_atom_site_fract_z
_atom_site_U_iso_or_equiv
_atom_site_adp_type
_atom_site_occupancy
_atom_site_site_symmetry_order
_atom_site_calc_flag
_atom_site_refinement_flags_posn
_atom_site_refinement_flags_adp
_atom_site_refinement_flags_occupancy
_atom_site_disorder_assembly
_atom_site_disorder_group
S1 S 0.23441(8) -0.04422(8) 0.59257(4) 0.05568(17) Uani 1 1 d . . . . .
C2 C 0.3110(3) 0.1661(3) 0.58372(12) 0.0503(5) Uani 1 1 d . . . . .
C3 C 0.2060(3) 0.2877(3) 0.52415(14) 0.0610(5) Uani 1 1 d . . . . .
H3 H 0.225998 0.409502 0.510243 0.073 Uiso 1 1 calc R U . . .
N4 N 0.0693(3) 0.2250(3) 0.48510(12) 0.0617(5) Uani 1 1 d . . . . .
C5 C 0.0658(3) 0.0487(3) 0.51529(12) 0.0520(5) Uani 1 1 d . . . . .
O6 O -0.0456(5) 0.3022(4) 0.4260(2) 0.0702(8) Uani 0.5 1 d . . P . .
C7 C 0.4670(3) 0.1935(3) 0.63684(12) 0.0481(5) Uani 1 1 d . . . . .
C8 C 0.5714(3) 0.0486(3) 0.69099(15) 0.0645(6) Uani 1 1 d . . . . .
H8 H 0.544783 -0.071415 0.694134 0.077 Uiso 1 1 calc R U . . .
C9 C 0.7152(3) 0.0780(3) 0.74081(15) 0.0682(6) Uani 1 1 d . . . . .
H9 H 0.782180 -0.022819 0.777276 0.082 Uiso 1 1 calc R U . . .
C10 C 0.7626(3) 0.2514(3) 0.73825(12) 0.0518(5) Uani 1 1 d . . . . .
C11 C 0.6593(4) 0.3956(3) 0.68333(14) 0.0679(6) Uani 1 1 d . . . . .
H11 H 0.688149 0.514766 0.679445 0.081 Uiso 1 1 calc R U . . .
C12 C 0.5131(4) 0.3682(3) 0.63351(14) 0.0676(6) Uani 1 1 d . . . . .
H12 H 0.445378 0.469208 0.597364 0.081 Uiso 1 1 calc R U . . .
C13 C 0.9225(3) 0.2740(3) 0.79436(14) 0.0627(6) Uani 1 1 d . . . . .
H13A H 0.882609 0.231820 0.856544 0.075 Uiso 1 1 calc R U . . .
H13B H 1.055531 0.186453 0.771735 0.075 Uiso 1 1 calc R U . . .
C14 C 0.9564(3) 0.4699(3) 0.79698(14) 0.0644(6) Uani 1 1 d . . . . .
H14A H 0.825762 0.559401 0.820838 0.077 Uiso 1 1 calc R U . . .
H14B H 0.999182 0.513987 0.735468 0.077 Uiso 1 1 calc R U . . .
C15 C 1.1218(3) 0.4695(3) 0.85588(14) 0.0649(6) Uani 1 1 d . . . . .
H15A H 1.083093 0.415718 0.915854 0.078 Uiso 1 1 calc R U . . .
H15B H 1.253645 0.385479 0.829417 0.078 Uiso 1 1 calc R U . . .
C16 C 1.1534(4) 0.6638(3) 0.86658(15) 0.0717(6) Uani 1 1 d . . . . .
H16A H 1.022688 0.747674 0.894228 0.086 Uiso 1 1 calc R U . . .
H16B H 1.190726 0.718879 0.806728 0.086 Uiso 1 1 calc R U . . .
C17 C 1.3201(4) 0.6573(4) 0.92390(17) 0.0823(7) Uani 1 1 d . . . . .
H17A H 1.451392 0.576819 0.894827 0.099 Uiso 1 1 calc R U . . .
H17B H 1.285228 0.596742 0.982681 0.099 Uiso 1 1 calc R U . . .
C18 C 1.3506(5) 0.8506(4) 0.9392(2) 0.1144(11) Uani 1 1 d . . . . .
H18A H 1.460126 0.833468 0.975606 0.172 Uiso 1 1 calc R U . . .
H18B H 1.223266 0.930024 0.970254 0.172 Uiso 1 1 calc R U . . .
H18C H 1.387664 0.911230 0.881576 0.172 Uiso 1 1 calc R U . . .

loop_
_atom_site_aniso_label
_atom_site_aniso_U_11
_atom_site_aniso_U_22
_atom_site_aniso_U_33
_atom_site_aniso_U_23
_atom_site_aniso_U_13
_atom_site_aniso_U_12
S1 0.0521(3) 0.0566(3) 0.0599(3) -0.0021(2) -0.0178(2) -0.0115(2)
C2 0.0439(11) 0.0547(12) 0.0520(11) -0.0095(9) -0.0063(9) -0.0112(9)
C3 0.0543(13) 0.0651(14) 0.0678(13) -0.0019(11) -0.0236(11) -0.0146(11)
N4 0.0568(11) 0.0636(12) 0.0680(11) -0.0028(9) -0.0216(9) -0.0144(9)
C5 0.0431(11) 0.0601(13) 0.0493(11) -0.0083(9) -0.0090(9) -0.0046(9)
O6 0.090(2) 0.0458(16) 0.088(2) 0.0145(14) -0.0527(18) -0.0218(15)
C7 0.0402(10) 0.0551(12) 0.0480(10) -0.0067(9) -0.0056(8) -0.0099(9)
C8 0.0588(13) 0.0568(13) 0.0854(15) 0.0067(11) -0.0275(12) -0.0206(11)
C9 0.0597(14) 0.0653(15) 0.0831(15) 0.0125(12) -0.0315(12) -0.0144(11)
C10 0.0443(11) 0.0632(13) 0.0489(11) -0.0061(9) -0.0075(9) -0.0145(10)
C11 0.0877(16) 0.0583(14) 0.0708(14) 0.0004(11) -0.0305(13) -0.0313(12)
C12 0.0829(16) 0.0581(14) 0.0687(14) 0.0053(11) -0.0363(12) -0.0182(12)
C13 0.0554(13) 0.0763(15) 0.0599(13) -0.0070(11) -0.0159(10) -0.0181(11)
C14 0.0545(13) 0.0771(16) 0.0676(14) -0.0053(11) -0.0167(10) -0.0224(11)
C15 0.0533(13) 0.0815(16) 0.0653(13) -0.0080(11) -0.0163(10) -0.0212(11)
C16 0.0681(15) 0.0827(17) 0.0740(15) -0.0003(12) -0.0244(12) -0.0289(13)
C17 0.0689(16) 0.104(2) 0.0874(17) -0.0102(14) -0.0255(13) -0.0347(14)
C18 0.134(3) 0.125(3) 0.117(2) -0.0010(19) -0.042(2) -0.078(2)

_geom_special_details            
;
 All esds (except the esd in the dihedral angle between two l.s. planes)
 are estimated using the full covariance matrix.  The cell esds are taken
 into account individually in the estimation of esds in distances, angles
 and torsion angles; correlations between esds in cell parameters are only
 used when they are defined by crystal symmetry.  An approximate (isotropic)
 treatment of cell esds is used for estimating esds involving l.s. planes.
;

loop_
_geom_bond_atom_site_label_1
_geom_bond_atom_site_label_2
_geom_bond_distance
_geom_bond_site_symmetry_2
_geom_bond_publ_flag
S1 C5 1.7157(19) . ?
S1 C2 1.725(2) . ?
C2 C3 1.340(3) . ?
C2 C7 1.476(2) . ?
C3 N4 1.355(2) . ?
C3 H3 0.9300 . ?
N4 O6 1.261(3) . ?
N4 C5 1.323(2) . ?
C5 C5 1.419(4) 2_556 ?
C7 C8 1.373(3) . ?
C7 C12 1.377(3) . ?
C8 C9 1.380(3) . ?
C8 H8 0.9300 . ?
C9 C10 1.373(3) . ?
C9 H9 0.9300 . ?
C10 C11 1.374(3) . ?
C10 C13 1.515(3) . ?
C11 C12 1.387(3) . ?
C11 H11 0.9300 . ?
C12 H12 0.9300 . ?
C13 C14 1.501(3) . ?
C13 H13A 0.9700 . ?
C13 H13B 0.9700 . ?
C14 C15 1.525(3) . ?
C14 H14A 0.9700 . ?
C14 H14B 0.9700 . ?
C15 C16 1.502(3) . ?
C15 H15A 0.9700 . ?
C15 H15B 0.9700 . ?
C16 C17 1.505(3) . ?
C16 H16A 0.9700 . ?
C16 H16B 0.9700 . ?
C17 C18 1.508(3) . ?
C17 H17A 0.9700 . ?
C17 H17B 0.9700 . ?
C18 H18A 0.9600 . ?
C18 H18B 0.9600 . ?
C18 H18C 0.9600 . ?

loop_
_geom_angle_atom_site_label_1
_geom_angle_atom_site_label_2
_geom_angle_atom_site_label_3
_geom_angle
_geom_angle_site_symmetry_1
_geom_angle_site_symmetry_3
_geom_angle_publ_flag
C5 S1 C2 90.20(10) . . ?
C3 C2 C7 129.35(19) . . ?
C3 C2 S1 108.75(15) . . ?
C7 C2 S1 121.90(15) . . ?
C2 C3 N4 116.9(2) . . ?
C2 C3 H3 121.5 . . ?
N4 C3 H3 121.5 . . ?
O6 N4 C5 117.3(2) . . ?
O6 N4 C3 131.7(2) . . ?
C5 N4 C3 111.03(17) . . ?
N4 C5 C5 121.8(2) . 2_556 ?
N4 C5 S1 113.07(14) . . ?
C5 C5 S1 125.2(2) 2_556 . ?
C8 C7 C12 117.40(18) . . ?
C8 C7 C2 122.12(18) . . ?
C12 C7 C2 120.48(18) . . ?
C7 C8 C9 121.2(2) . . ?
C7 C8 H8 119.4 . . ?
C9 C8 H8 119.4 . . ?
C10 C9 C8 122.1(2) . . ?
C10 C9 H9 119.0 . . ?
C8 C9 H9 119.0 . . ?
C9 C10 C11 116.65(18) . . ?
C9 C10 C13 119.44(18) . . ?
C11 C10 C13 123.90(19) . . ?
C10 C11 C12 121.8(2) . . ?
C10 C11 H11 119.1 . . ?
C12 C11 H11 119.1 . . ?
C7 C12 C11 120.9(2) . . ?
C7 C12 H12 119.5 . . ?
C11 C12 H12 119.5 . . ?
C14 C13 C10 118.16(18) . . ?
C14 C13 H13A 107.8 . . ?
C10 C13 H13A 107.8 . . ?
C14 C13 H13B 107.8 . . ?
C10 C13 H13B 107.8 . . ?
H13A C13 H13B 107.1 . . ?
C13 C14 C15 112.00(18) . . ?
C13 C14 H14A 109.2 . . ?
C15 C14 H14A 109.2 . . ?
C13 C14 H14B 109.2 . . ?
C15 C14 H14B 109.2 . . ?
H14A C14 H14B 107.9 . . ?
C16 C15 C14 114.79(18) . . ?
C16 C15 H15A 108.6 . . ?
C14 C15 H15A 108.6 . . ?
C16 C15 H15B 108.6 . . ?
C14 C15 H15B 108.6 . . ?
H15A C15 H15B 107.5 . . ?
C15 C16 C17 113.27(19) . . ?
C15 C16 H16A 108.9 . . ?
C17 C16 H16A 108.9 . . ?
C15 C16 H16B 108.9 . . ?
C17 C16 H16B 108.9 . . ?
H16A C16 H16B 107.7 . . ?
C16 C17 C18 114.8(2) . . ?
C16 C17 H17A 108.6 . . ?
C18 C17 H17A 108.6 . . ?
C16 C17 H17B 108.6 . . ?
C18 C17 H17B 108.6 . . ?
H17A C17 H17B 107.5 . . ?
C17 C18 H18A 109.5 . . ?
C17 C18 H18B 109.5 . . ?
H18A C18 H18B 109.5 . . ?
C17 C18 H18C 109.5 . . ?
H18A C18 H18C 109.5 . . ?
H18B C18 H18C 109.5 . . ?

_refine_diff_density_max         0.404
_refine_diff_density_min         -0.216
_refine_diff_density_rms         0.039

_shelx_res_file                  
;
CELL  0.71073   6.7333   7.2344  14.8838   85.396   80.658   74.043
ZERR    1.000   0.0017   0.0018   0.0037    0.007    0.007    0.007
LATT  1
SFAC C H N O S
UNIT 30 36 2 1 2
TEMP 23.000
SIZE 0.01 0.25 0.31
L.S. 10
BOND $H
LIST 4
FMAP 2
PLAN 5
OMIT -3 56
OMIT 0 0 1
ACTA

WGHT    0.015450    0.177700
FVAR       0.65498
S1    5    0.234411   -0.044215    0.592572    11.00000    0.05207    0.05664 =
         0.05989   -0.00210   -0.01784   -0.01152
C2    1    0.310956    0.166098    0.583723    11.00000    0.04387    0.05473 =
         0.05201   -0.00945   -0.00626   -0.01120
C3    1    0.205974    0.287665    0.524146    11.00000    0.05431    0.06513 =
         0.06777   -0.00187   -0.02358   -0.01463
AFIX  43
H3    2    0.225998    0.409502    0.510243    11.00000   -1.20000
AFIX   0
N4    3    0.069349    0.224960    0.485101    11.00000    0.05676    0.06362 =
         0.06795   -0.00277   -0.02163   -0.01435
C5    1    0.065820    0.048660    0.515292    11.00000    0.04310    0.06012 =
         0.04928   -0.00828   -0.00902   -0.00464

O6    4   -0.045564    0.302162    0.425954    10.50000    0.09032    0.04584 =
         0.08752    0.01447   -0.05270   -0.02184
C7    1    0.466980    0.193528    0.636841    11.00000    0.04022    0.05506 =
         0.04801   -0.00670   -0.00565   -0.00994
C8    1    0.571432    0.048620    0.690990    11.00000    0.05878    0.05676 =
         0.08541    0.00667   -0.02747   -0.02064
AFIX  43
H8    2    0.544783   -0.071415    0.694134    11.00000   -1.20000
AFIX   0
C9    1    0.715227    0.078006    0.740813    11.00000    0.05970    0.06534 =
         0.08306    0.01247   -0.03154   -0.01444
AFIX  43
H9    2    0.782180   -0.022819    0.777276    11.00000   -1.20000
AFIX   0
C10   1    0.762555    0.251379    0.738247    11.00000    0.04435    0.06322 =
         0.04893   -0.00613   -0.00747   -0.01450
C11   1    0.659285    0.395593    0.683325    11.00000    0.08768    0.05833 =
         0.07081    0.00039   -0.03046   -0.03132
AFIX  43
H11   2    0.688149    0.514766    0.679445    11.00000   -1.20000
AFIX   0
C12   1    0.513132    0.368192    0.633512    11.00000    0.08293    0.05807 =
         0.06874    0.00530   -0.03629   -0.01819
AFIX  43
H12   2    0.445378    0.469208    0.597364    11.00000   -1.20000
AFIX   0
C13   1    0.922516    0.273969    0.794356    11.00000    0.05543    0.07629 =
         0.05991   -0.00700   -0.01593   -0.01805
AFIX  23
H13A  2    0.882609    0.231820    0.856544    11.00000   -1.20000
H13B  2    1.055531    0.186453    0.771735    11.00000   -1.20000
AFIX   0
C14   1    0.956353    0.469923    0.796977    11.00000    0.05455    0.07715 =
         0.06764   -0.00531   -0.01672   -0.02240
AFIX  23
H14A  2    0.825762    0.559401    0.820838    11.00000   -1.20000
H14B  2    0.999182    0.513987    0.735468    11.00000   -1.20000
AFIX   0
C15   1    1.121815    0.469526    0.855875    11.00000    0.05330    0.08147 =
         0.06532   -0.00802   -0.01633   -0.02119
AFIX  23
H15A  2    1.083093    0.415718    0.915854    11.00000   -1.20000
H15B  2    1.253645    0.385479    0.829417    11.00000   -1.20000
AFIX   0
C16   1    1.153377    0.663792    0.866575    11.00000    0.06814    0.08273 =
         0.07405   -0.00025   -0.02443   -0.02888
AFIX  23
H16A  2    1.022688    0.747674    0.894228    11.00000   -1.20000
H16B  2    1.190726    0.718879    0.806728    11.00000   -1.20000
AFIX   0
C17   1    1.320110    0.657301    0.923898    11.00000    0.06890    0.10358 =
         0.08740   -0.01016   -0.02552   -0.03470
AFIX  23
H17A  2    1.451392    0.576819    0.894827    11.00000   -1.20000
H17B  2    1.285228    0.596742    0.982681    11.00000   -1.20000
AFIX   0
C18   1    1.350556    0.850552    0.939225    11.00000    0.13448    0.12508 =
         0.11746   -0.00104   -0.04186   -0.07813
AFIX 137
H18A  2    1.460126    0.833468    0.975606    11.00000   -1.50000
H18B  2    1.223266    0.930024    0.970254    11.00000   -1.50000
H18C  2    1.387664    0.911230    0.881576    11.00000   -1.50000
AFIX   0
HKLF 4


REM
REM wR2 = 0.099842, GooF = S = 1.20333, Restrained GooF = 1.20333 for all data
REM R1 = 0.048964 for 2160 Fo > 4sig(Fo) and 0.090244 for all 3318 data
REM 164 parameters refined using 0 restraints

END

WGHT      0.0496      0.2004

REM Highest difference peak  0.404,  deepest hole -0.216,  1-sigma level  0.039
Q1    1   0.1666  0.1834  0.5397  11.00000  0.05    0.40
Q2    1   0.2027 -0.0257  0.5224  11.00000  0.05    0.22
Q3    1   0.2421 -0.1042  0.6640  11.00000  0.05    0.19
Q4    1   0.3394  0.1838  0.5324  11.00000  0.05    0.17
Q5    1   0.9148  0.5987  0.7499  11.00000  0.05    0.17
;
_shelx_res_checksum              97215
